# Supplementary material for: Coupled electrophysiological recording and single cell transcriptome analyses revealed molecular mechanisms underlying neuronal maturation
Source: Protein Cell. 2016 Feb 16;7(3):175–86. doi: 10.1007/s13238-016-0247-8 (PMC4791425; doi:10.1007/s13238-016-0247-8)
Supplement: Supplementary file 1 — Supplementary material 1 (XLSX 12 kb) [file 13238_2016_247_MOESM1_ESM.xlsx]

## Sheet: Sheet1
Sample_ID	sPSC No.	AP No.	AP	sEPSC	sIPSC	Frequency of sEPSC (Hz)	Amplitude of sEPCS (pA)	Frequency of sIPSC (Hz)	Amplitude of sIPSC (pA)	Rin (GOhm)	Threshold (mV)	Amplitude (mV)	Rise Time (ms)	Half Width (ms)	Firing Rate (Hz)	Na Current (pA)
cell_1	14708039	14708040	-1	0	-1	0.7	5.66	0	0	4.26	ND	ND	ND	ND	0	0
cell_2	14708023	14708024	-1	-1	-1	0.03	8.72	0	0	ND	ND	ND	ND	ND	ND	ND
cell_3	14708018	14708019	-1	-1	-1	0.12	10.39	0	0	2.67	ND	ND	ND	ND	0	0
cell_4	14709019	14709020	-1	-1	-1	0.1	3.58	0	0	2.38	ND	ND	ND	ND	0	0
cell_5	14812021	14812022	-1	-1	-1	0.0790095	6.3425	0	0	1.49	ND	ND	ND	ND	0	0
cell_6	14708000	14708001	-1	-1	-1	0.2	4.42	0	0	2.17205	-32.9613	31.0998	14.4	13.05	2	0
cell_7	14812026	14812028	-1	-1	-1	0.157009	6.35275	0	0	0.786048	-17.1343	23.5277	7.95	7.95	2	0
cell_8	14812016	14812018	-1	-1	-1	0.132937	11.2005	0	0	1.12114	-32.4056	23.998	9.25	11	2	0
cell_9	14730001	14730002	-1	-1	-1	0	0	0	0	0.53036	-22.99	28.968	5.75	6.9	2	0
cell_10	14709000	14709003	0	-1	-1	0	0	0	0	2.01778	-28.633	26.5197	4.6	3.375	5	0
cell_11	14812036	14812038	0	-1	-1	0.0285424	1.126	0	0	2.82394	-24.5665	34.7136	3.45	5.7	6	402.723
cell_12	14708042	14708043	0	-1	-1	0	0	0	0	1.34759	-30.7005	42.1293	4.5	3.7	5	0
cell_13	14708013	14708014	1	0	-1	0.27	9.61	0	0	0.919296	-28.32	35.5832	3	2.1	12	466.001
cell_14	14730052	14730054	1	-1	-1	0.16	15.53	0.13	15.53	1.8191	-32.96	45.8689	3.05	3.05	22	297.2
cell_15	14812071	14812074	1	0	-1	0.319158	9.54037	0	0	1.39796	-33.1115	62.0116	2.3	2.5	11	1089.64
cell_16	14730016	14730019	1	-1	-1	0	0	0	0	0.325645	-39.92	62.2233	2.65	2.85	15	1056.86
cell_17	14812040	14812044	1	-1	1	0.136609	9.0134	0.983585	20.0263	1.81371	-33.8137	65.7757	1.86667	1.83333	14.6667	1682.47
cell_18	14730080	14730081	1	-1	-1	0	0	0	0	0.746872	-40.79	67.0606	2.9	2.55	22	1360
cell_19	14730004	14730007	1	-1	-1	0	0	0	0	0.571419	-55.21	64.6399	2.27	1.97	16	1052.39
cell_20	14730076	14730077	1	-1	-1	0.17	14.9	0	0	0.659421	-40.35	73.9601	3.05	2.3	23	1517.7
#ND: not detected
